# Supplementary material for: Surveilling Influenza Incidence With Centers for Disease Control and Prevention Web Traffic Data: Demonstration Using a Novel Dataset
Source: J Med Internet Res. 2020 Jul 3;22(7):e14337. doi: 10.2196/14337 (PMC7367534; doi:10.2196/14337)
Supplement: Multimedia Appendix 3 [file jmir_v22i7e14337_app3.xls]

## Sheet: RegionalNationalILI
	NE	MA	ENC	WNC	SA	ESC	WSC	M	P	NATIONAL
2012-12-30	3.9292	5.6823	5.60141	6.48618	6.17283	8.20592	9.37371	3.8451	4.86348	6.06082
2013-01-06	3.21719	4.42301	4.35886	5.57585	4.20303	6.02626	7.80654	3.42235	3.39385	4.64931
2013-01-13	3.28461	4.63013	3.79968	4.77262	3.74657	4.68702	7.41449	3.3876	3.3941	4.32584
2013-01-20	3.02114	5.21205	3.77677	4.57242	3.49617	3.96324	7.5134	3.92446	4.49813	4.51113
2013-01-27	2.50428	4.32823	3.3673	4.63274	2.58267	3.19956	7.17427	4.37678	5.32749	4.2171
2013-02-03	2.21254	3.48536	3.01415	4.3988	2.51577	3.30078	5.86558	3.47418	5.28095	3.78956
2013-02-10	1.87401	3.24125	2.64874	3.94578	2.20684	2.87072	4.49596	3.1877	4.68593	3.29206
2013-02-17	1.5552	3.48838	2.41138	3.3145	2.00455	3.06529	3.86552	2.80853	4.17216	3.0197
2013-02-24	1.50586	3.14736	2.35605	2.66619	2.10229	2.46635	3.28492	2.46003	3.58166	2.71499
2013-03-03	1.32621	2.70665	2.20056	2.2849	1.93308	2.57369	3.23589	2.12541	3.21607	2.4845
2013-03-10	1.30083	2.85889	2.00978	2.20459	2.47971	2.84926	3.2052	1.70411	3.33835	2.57808
2013-03-17	1.18804	2.79863	2.15111	2.05988	2.05772	2.5698	3.0781	1.72699	2.89374	2.39237
2013-03-24	1.19612	2.44484	1.8523	1.45967	1.80072	2.32438	2.60895	1.30357	2.62596	2.06778
2013-03-31	1.18515	2.03591	1.63219	1.49209	1.86688	1.9198	2.38541	1.13837	2.43967	1.90281
2013-04-07	1.19767	1.81905	1.47892	1.11964	1.51549	1.50178	2.28222	1.04605	2.09247	1.65902
2013-04-14	1.24114	1.51025	1.26138	1.06801	1.32992	1.2124	2.06866	0.943329	1.67032	1.43006
2013-04-21	1.05995	1.28884	1.12025	1.14103	1.11997	0.898138	1.98425	0.872842	1.52171	1.27757
2013-04-28	0.783118	1.29046	0.999729	1.00643	0.989645	0.776242	1.91307	0.890005	1.47137	1.19009
2013-05-05	0.805735	1.26771	0.842049	0.95965	0.819729	0.713793	1.67904	0.946166	1.43737	1.09556
2013-05-12	0.690938	1.13274	0.897357	0.783772	0.976005	0.658447	1.75587	0.828423	1.37044	1.08589
2013-05-19	0.623383	1.15199	0.880374	0.641111	0.995595	0.611118	1.65955	0.811137	1.4433	1.07343
2013-05-26	0.595752	1.09144	0.831589	0.742399	1.00227	0.601214	1.46986	0.810136	1.28934	1.01677
2013-06-02	0.581825	1.24634	1.04369	0.739177	0.920254	0.525802	1.55133	0.718321	1.27577	1.04847
2013-06-09	0.408342	1.0281	0.907123	0.366807	0.830863	0.384519	1.33163	0.735986	1.30261	0.920349
2013-06-16	0.47561	1.09771	0.883526	0.362863	0.777168	0.505127	1.25146	0.661046	1.36455	0.920779
2013-06-23	0.391668	0.994047	0.870334	0.279926	0.673415	0.45283	1.62368	0.641594	1.29721	0.904333
2013-06-30	0.430542	0.96897	0.793596	0.316262	0.617251	0.423668	1.46037	0.56263	1.13959	0.83057
2013-07-07	0.430427	0.681529	0.90816	0.445687	0.837621	0.288385	1.58035	0.524353	1.12924	0.862837
2013-07-14	0.384096	0.857811	0.748632	0.237524	0.45138	0.291499	1.45569	0.458651	1.00659	0.732182
2013-07-21	0.388478	0.741204	0.687059	0.302744	0.498969	0.357654	1.37928	0.492553	1.04292	0.724558
2013-07-28	0.343594	0.734843	0.618421	0.378624	0.665914	0.373335	1.22314	0.579196	1.06389	0.740848
2013-08-04	0.343561	0.787378	0.676663	0.291924	0.518774	0.36923	1.3924	0.538158	0.983525	0.726037
2013-08-11	0.392263	0.97286	0.541803	0.610845	0.585736	0.381876	1.15984	0.629806	1.03985	0.755639
2013-08-18	0.335119	0.705219	0.709919	0.542219	0.679073	0.424622	1.31754	0.593487	0.958833	0.761847
2013-08-25	0.413557	0.677887	0.63654	0.513506	0.785171	0.548345	1.42524	0.50778	0.935836	0.779896
2013-09-01	0.333156	0.68148	0.726928	0.353408	0.867424	0.612034	1.73011	0.749596	1.2067	0.899138
2013-09-08	0.304002	0.611483	0.800896	0.538424	0.84801	0.621025	2.39236	0.762279	1.29252	0.999524
2013-09-15	0.338289	0.67172	0.89934	0.622733	0.99464	0.680123	2.3383	0.612807	1.36424	1.0558
2013-09-22	0.460903	0.836179	0.981335	0.544804	0.940768	0.603688	2.49512	0.649001	1.36561	1.0967
2013-09-29	0.98459	0.771714	0.975132	0.643637	1.18141	0.90672	2.63932	0.812915	1.58355	1.24709
2013-10-06	0.621395	1.36538	0.958181	0.530289	0.962448	0.982797	2.17298	0.822741	1.26543	1.15746
2013-10-13	0.654441	1.44546	1.08291	0.776213	1.05477	1.02987	2.2602	0.918289	1.44972	1.27184
2013-10-20	0.741983	1.60624	1.04223	0.629885	1.04732	1.16279	2.47656	0.903924	1.4641	1.31623
2013-10-27	0.80209	1.44236	1.11344	0.92922	1.15619	1.62754	2.42761	0.900193	1.50435	1.37444
2013-11-03	0.905562	1.68186	1.15992	0.929067	1.1776	1.67559	2.5417	0.921509	1.66655	1.46781
2013-11-10	0.955454	1.49518	1.24447	0.886887	1.34685	1.86075	2.96446	1.00019	1.86114	1.5834
2013-11-17	0.851659	1.35597	1.24703	0.743851	1.34934	1.93941	3.34954	1.00718	1.87117	1.60253
2013-11-24	0.692049	1.53496	1.29533	0.834038	1.50153	2.17066	3.77478	1.23277	1.75193	1.72344
2013-12-01	0.91993	1.74202	1.75458	1.1069	2.0215	2.35465	4.50636	1.29356	2.13074	2.11056
2013-12-08	0.825554	1.73811	1.61136	1.20032	1.88196	3.23984	5.09251	1.51723	1.94354	2.1708
2013-12-15	1.06768	1.61623	1.81616	1.33643	1.93464	3.3464	5.76492	1.62576	2.33509	2.36971
2013-12-22	1.1724	2.12123	2.16027	2.52626	2.61461	4.2605	8.2451	2.23601	2.74397	3.15997
2013-12-29	1.58812	2.98638	3.60578	4.11832	3.82365	6.10222	10.1134	3.64275	4.57332	4.59053
2014-01-05	1.60948	3.30955	3.37328	3.75801	3.32483	5.71398	8.68708	3.55654	4.65961	4.28195
2014-01-12	1.39198	2.77158	2.82947	2.86499	2.65332	4.69353	7.00013	3.0694	4.20906	3.56288
2014-01-19	1.67317	2.97462	2.45103	3.00374	2.73887	4.03475	5.81769	2.88679	4.0854	3.36378
2014-01-26	1.87667	2.99585	2.5749	2.9746	2.88045	3.85355	5.34035	2.69976	4.44159	3.39659
2014-02-02	2.03318	3.16886	2.19408	2.62739	2.6252	3.23559	5.23916	2.48521	3.70654	3.11922
2014-02-09	2.24365	3.17729	2.01913	2.0718	2.27613	2.9272	4.63002	2.20432	3.36168	2.83572
2014-02-16	1.75096	2.79806	1.889	1.72488	2.06421	2.38298	3.85654	2.00064	3.02191	2.48484
2014-02-23	1.78771	2.21925	1.90573	1.7443	1.68952	1.70734	3.8079	1.74361	3.03211	2.2741
2014-03-02	1.51318	2.12527	1.79996	1.45336	1.50494	1.63088	3.66407	1.57211	2.58279	2.07244
2014-03-09	1.53377	2.093	1.69238	1.43088	1.43566	1.65231	3.5145	1.52845	2.35406	1.98207
2014-03-16	1.35777	2.26493	1.61768	1.47006	1.26466	1.20597	3.25216	1.30422	1.9829	1.82441
2014-03-23	1.69082	2.50758	1.56484	1.24834	1.206	1.1693	3.05595	1.24202	2.04241	1.82036
2014-03-30	1.59596	2.90505	1.46894	1.08282	1.13992	1.16637	2.89965	1.07549	1.72867	1.75391
2014-04-06	1.82481	2.89013	1.38195	1.25577	1.17426	0.826517	2.81831	1.19059	1.72436	1.74542
2014-04-13	1.96088	2.76085	1.33894	0.835458	1.12158	0.765111	2.91998	1.20442	1.55946	1.67236
2014-04-20	1.73466	2.2425	1.22532	0.779189	0.942237	0.793413	2.65945	1.22643	1.62376	1.51659
2014-04-27	1.55579	1.94489	1.17511	0.898113	0.952514	0.854049	2.50261	1.26224	1.57077	1.44778
2014-05-04	1.25236	1.65294	1.1563	0.840324	0.88123	0.721335	2.14655	1.1916	1.40099	1.29028
2014-05-11	1.29032	2.01214	1.24751	0.832626	0.92003	0.743549	2.16663	1.09419	1.48787	1.37388
2014-05-18	1.0337	1.87825	1.14967	0.735212	0.834481	0.761154	2.39765	1.17272	1.50192	1.34208
2014-05-25	0.513504	1.73694	1.1483	0.850361	0.963716	0.825874	2.23997	0.986309	1.77147	1.34563
2014-06-01	0.480187	1.8028	0.825469	0.407472	0.882166	0.659112	2.25839	0.922733	1.54442	1.21291
2014-06-08	0.549795	1.98221	0.821956	0.479886	0.86473	0.661355	1.99732	0.688355	1.53112	1.19291
2014-06-15	0.445091	1.99836	0.809895	0.349537	0.784999	0.678866	1.78529	0.722499	1.52005	1.14146
2014-06-22	0.440756	1.86563	0.750382	0.390149	0.779112	0.500727	1.56885	0.595597	1.46103	1.06503
2014-06-29	0.469904	1.80057	0.731971	0.392823	0.661912	0.51455	2.38725	0.611472	1.46409	1.12669
2014-07-06	0.702276	1.09104	0.689437	0.361308	0.728945	0.535602	1.54743	0.678459	1.46675	0.947353
2014-07-13	0.355917	1.75298	0.486675	0.342516	0.754597	0.418854	1.52637	0.507888	1.24751	0.944187
2014-07-20	0.401355	1.95076	0.463392	0.339448	0.621048	0.4486	1.39617	0.615811	1.22132	0.934822
2014-07-27	0.391262	1.49231	0.485618	0.284803	0.606774	0.464396	1.24411	0.596944	1.02988	0.81736
2014-08-03	0.533088	1.54653	0.513299	0.454895	0.589076	0.382621	1.33225	0.530069	1.08394	0.852792
2014-08-10	0.357373	1.04443	0.61411	0.3654	0.611807	0.514382	1.19275	0.562093	0.874775	0.746994
2014-08-17	0.39934	1.03784	0.535128	0.441993	0.639167	0.647005	1.2048	0.637126	0.87399	0.761098
2014-08-24	0.37084	1.06542	0.533642	0.345487	0.559936	0.800798	1.22884	0.625487	0.965518	0.767627
2014-08-31	0.378678	1.30608	0.548955	0.356445	0.638758	0.853447	1.3305	0.794573	1.05825	0.862176
2014-09-07	0.443777	1.28939	0.637383	0.603991	0.760238	0.841513	1.67705	0.676113	1.29446	0.984907
2014-09-14	0.453362	1.46831	0.851929	0.724855	0.984634	0.88077	1.82624	0.844862	1.52972	1.16287
2014-09-21	0.532114	1.53183	0.915598	0.760994	0.990295	0.999468	1.93919	0.866997	1.637	1.22731
2014-09-28	0.594496	1.73645	0.798826	0.518816	1.02699	1.0248	1.92617	0.853052	1.48032	1.2071
2014-10-05	0.83061	1.53661	0.733559	0.710445	0.93713	0.878324	1.85638	0.849918	1.62826	1.18239
2014-10-12	0.911129	1.70211	0.810951	0.819666	1.19141	1.14426	2.01277	0.818163	1.86354	1.34652
2014-10-19	0.924083	1.93759	0.874967	0.938531	1.23745	1.01962	2.15465	0.914431	1.66344	1.39053
2014-10-26	0.785985	1.9731	1.01938	0.88727	1.37305	1.22438	2.2564	0.855966	1.64141	1.44945
2014-11-02	1.03529	1.67949	1.06562	0.737668	1.38902	1.23485	2.3714	0.85957	1.70532	1.44431
2014-11-09	1.17039	2.2344	1.21054	0.783433	1.45478	1.57496	2.47991	1.04512	1.9518	1.65108
2014-11-16	1.12824	1.98321	1.28779	0.973051	1.54599	1.90859	2.36225	1.00644	1.88347	1.64689
2014-11-23	1.00111	2.37909	1.4756	1.10415	1.99009	2.50624	3.99767	1.03881	2.14055	2.09086
2014-11-30	1.14027	2.72769	1.92323	1.61442	2.76844	3.16022	4.85012	1.38169	2.33183	2.58978
2014-12-07	1.10299	2.23326	2.47926	1.6924	2.6664	3.1847	4.96105	1.47444	2.16784	2.57981
2014-12-14	1.23213	2.83585	3.79575	3.76458	3.09373	5.28254	8.397	1.85695	2.30514	3.65962
2014-12-21	1.31102	3.81791	4.84981	4.93332	4.69692	7.97315	11.4903	2.41516	2.69998	4.96847
2014-12-28	1.96586	5.72133	6.4622	6.5531	6.60624	10.314	7.84902	3.74417	4.06552	5.99638
2015-01-04	1.89326	5.01348	4.7122	5.59918	5.16481	7.38069	10.2256	4.28807	4.48854	5.51403
2015-01-11	1.94392	4.14696	3.13461	4.15339	3.4968	4.56281	8.56526	3.49458	3.90781	4.23597
2015-01-18	2.61241	4.35504	2.54713	3.62381	2.95567	4.38425	9.64215	3.44343	4.37225	4.25906
2015-01-25	3.93773	5.12077	2.09716	4.06819	2.97967	4.39281	7.87745	3.69438	4.70859	4.25894
2015-02-01	3.59462	5.1187	1.82213	3.74115	2.70457	4.15807	6.83579	3.42172	4.66267	3.96436
2015-02-08	3.55818	4.89874	1.80407	3.09478	2.37275	3.57763	6.41175	3.03813	4.11104	3.62255
2015-02-15	3.26275	4.28447	1.83417	2.52084	2.1446	3.26633	5.99967	2.4643	3.62667	3.25951
2015-02-22	2.93637	3.3698	1.76882	2.35773	2.37258	3.28336	5.53363	2.24576	3.03297	2.97443
2015-03-01	1.94445	2.97144	1.57772	2.26331	1.97391	2.89031	4.78228	1.90572	2.74794	2.57971
2015-03-08	1.76866	2.75956	1.69917	2.2494	1.75003	3.29248	4.76286	1.73663	2.70296	2.51744
2015-03-15	1.72719	2.29722	1.75195	2.42623	1.61949	2.45897	4.76594	1.68804	2.7719	2.40365
2015-03-22	1.51214	2.4986	1.78869	2.20779	1.2592	2.10977	4.09969	1.71537	2.54291	2.20952
2015-03-29	1.5203	2.41668	1.76611	2.41474	1.35953	1.64034	3.71579	1.28862	2.29713	2.08501
2015-04-05	1.58312	2.27033	1.69474	1.98281	1.41921	1.31593	3.42816	1.3731	2.32085	1.99699
2015-04-12	1.38746	2.10546	1.62328	1.55843	1.22942	1.20584	2.86678	1.16635	2.05696	1.75992
2015-04-19	1.29744	1.8423	1.29308	1.48699	1.0393	1.03881	2.78127	1.17138	1.88071	1.58133
2015-04-26	1.25879	1.75523	1.16877	1.17465	1.01825	0.980438	1.82761	1.12064	1.87036	1.40304
2015-05-03	1.01564	1.72875	1.20135	1.13244	1.13345	0.903772	2.54601	1.22136	1.82422	1.49285
2015-05-10	1.00593	1.69617	1.044	0.851965	1.09392	0.826921	2.46966	1.07757	1.88112	1.42422
2015-05-17	0.780414	1.61616	1.00138	0.853448	0.998083	1.21853	2.293	0.919325	1.95686	1.38085
2015-05-24	0.795374	1.47162	0.754221	0.853157	0.997377	1.06692	2.27811	0.971464	1.78806	1.29095
2015-05-31	0.823276	1.75149	0.71785	0.377501	0.951463	0.844473	2.32202	0.827463	1.79189	1.2689
2015-06-07	0.669392	1.45089	0.648967	0.454942	0.85878	0.726693	2.70652	0.683646	1.8615	1.23618
2015-06-14	0.68428	1.45433	0.582297	0.469792	0.967154	0.527649	1.9467	0.686837	1.57417	1.10196
2015-06-21	0.543381	1.08669	0.531956	0.352992	0.901184	0.518224	1.89812	0.581329	1.50575	0.991186
2015-06-28	0.545817	1.29498	0.629656	0.4481	0.883755	0.475383	1.69975	0.558908	1.3583	0.986438
2015-07-05	0.628069	1.35405	0.527726	0.456098	0.890441	0.45908	1.76064	0.497486	1.35418	0.986662
2015-07-12	0.502202	1.3003	0.575728	0.284385	0.809779	0.426049	1.50049	0.524216	1.2366	0.903832
2015-07-19	0.438622	1.13083	0.481549	0.415309	0.790961	0.667769	1.4603	0.505708	1.05966	0.847875
2015-07-26	0.418749	1.03813	0.470257	0.378928	0.782952	0.407987	1.50117	0.574122	0.848137	0.7889
2015-08-02	0.356937	1.17712	0.583249	0.310179	0.666293	0.405908	1.39449	0.540371	0.877503	0.784654
2015-08-09	0.36071	1.38773	0.535823	0.469898	0.545115	0.424653	1.31454	0.593316	0.853482	0.786636
2015-08-16	0.384903	1.20367	0.5507	0.359206	0.884024	0.560175	1.30404	0.467065	0.964316	0.837102
2015-08-23	0.361836	1.06477	0.55262	0.426275	0.780838	0.649394	1.62295	0.687261	0.916707	0.85255
2015-08-30	0.394007	1.02148	0.592045	0.483243	0.812236	0.71763	1.36546	0.689358	1.03453	0.855974
2015-09-06	0.364309	1.16836	0.580449	0.331959	0.751512	0.853073	1.76918	0.675153	1.05571	0.910364
2015-09-13	0.441444	1.09365	0.640493	0.384435	0.820199	0.745969	2.30364	0.679669	0.853872	0.95371
2015-09-20	0.456994	1.32072	0.733939	0.475847	0.861537	0.89081	2.23016	0.66616	1.2307	1.07347
2015-09-27	0.395333	1.50588	0.796279	0.666897	0.776023	1.01677	2.43962	0.822521	1.19138	1.13914
2015-10-04	0.395111	1.2176	0.886502	0.911915	0.867409	1.06194	2.62802	0.723152	1.10781	1.14961
2015-10-11	0.745698	1.13574	1.08465	0.797019	0.950728	1.33212	2.98218	0.838663	1.21227	1.27228
2015-10-18	0.613241	1.08188	1.16064	0.938873	1.00172	1.34256	3.08622	0.963886	1.40678	1.33841
2015-10-25	0.721747	1.32254	1.09691	0.990314	1.05824	1.35986	3.30051	1.06126	1.28331	1.40045
2015-11-01	0.767136	1.16222	1.06013	0.83076	1.10641	1.30026	3.21021	1.19698	1.45181	1.39238
2015-11-08	0.923337	1.25856	1.20356	1.16407	1.16398	1.34472	3.14975	1.22033	1.5485	1.47952
2015-11-15	0.767975	1.18842	1.32776	1.15068	1.22503	1.32691	3.57286	1.20651	1.60369	1.54532
2015-11-22	0.736201	1.41011	1.21893	1.14137	1.37998	1.6622	3.55668	1.21687	1.80333	1.64238
2015-11-29	0.954736	1.49939	1.3725	1.43808	1.75636	2.01733	4.32063	1.51461	2.03581	1.94444
2015-12-06	0.807851	1.5694	1.17375	0.933792	1.4896	1.63767	4.05119	1.25351	1.7571	1.72387
2015-12-13	0.975831	1.88255	1.33551	1.12354	1.44823	1.84885	4.12384	1.37548	1.73522	1.83466
2015-12-20	1.03668	1.85814	1.44326	1.27951	1.66168	1.87436	4.19731	1.43281	1.80711	1.92413
2015-12-27	1.38302	2.40092	1.70559	1.77205	2.15806	2.01954	4.6758	1.73629	2.37442	2.36367
2016-01-03	1.59869	2.47058	1.70811	1.63038	2.11728	1.81539	5.14741	1.82829	2.67156	2.46448
2016-01-10	1.32779	1.93233	1.49322	1.17181	1.58629	1.75415	4.24526	1.68892	2.08324	1.9951
2016-01-17	1.40757	2.32474	1.4506	1.0072	1.67796	1.89655	3.92967	1.68321	2.12884	2.04124
2016-01-24	1.51447	2.20663	1.51951	0.958569	1.85738	2.05849	4.17217	1.85842	2.39118	2.15824
2016-01-31	1.70551	2.36217	1.52291	0.990353	1.97554	1.74273	4.61309	2.0346	2.51241	2.28139
2016-02-07	1.80717	2.49089	1.64837	1.06318	1.9629	2.07198	4.5455	2.39189	2.86841	2.41851
2016-02-14	1.9911	3.02335	1.91952	1.3524	2.31989	2.17311	5.21416	2.9117	3.43586	2.84596
2016-02-21	1.98808	2.59203	2.15502	1.86573	2.92783	3.01052	5.7139	3.22648	3.95609	3.16601
2016-02-28	1.97011	3.11071	2.70593	1.83972	3.17042	3.57868	4.47135	3.3054	3.44144	3.18382
2016-03-06	2.00001	3.60655	2.99445	2.22297	3.13004	3.84971	4.73326	3.27129	3.33541	3.34968
2016-03-13	2.54487	4.12203	3.35458	2.4563	3.37432	4.45516	4.42915	2.96712	3.47181	3.56832
2016-03-20	2.20908	3.87109	2.64753	1.9783	2.87607	3.25574	3.83548	2.89866	3.06471	3.08266
2016-03-27	2.01418	3.36132	2.36343	1.97428	2.61246	3.28233	3.61622	2.30857	2.80157	2.79463
2016-04-03	2.04424	2.35668	2.10273	1.84676	2.37583	3.4313	3.30674	2.13052	2.6641	2.48208
2016-04-10	1.71666	2.00544	1.61002	1.54727	1.9966	2.59495	2.89209	1.93341	2.13536	2.0579
2016-04-17	1.57625	2.24447	1.45286	1.43355	1.85884	2.69265	3.21666	1.667	1.78142	2.00396
2016-04-24	1.62708	2.07044	1.45137	1.33822	1.98716	2.43105	3.02062	1.53948	1.50361	1.90579
2016-05-01	1.13468	1.81911	1.27187	1.28388	1.74306	2.25626	2.86622	1.35482	1.53692	1.73276
2016-05-08	1.07138	1.5597	1.05385	0.867702	1.68391	1.97001	2.76512	1.27549	1.66466	1.60606
2016-05-15	0.900492	1.38604	1.08205	0.990956	1.44932	1.66515	2.33253	1.13616	1.34746	1.4107
2016-05-22	0.897723	1.37151	1.07264	0.610819	1.17962	1.78907	2.38484	1.07668	1.35562	1.34206
