# Supplementary material for: Surveilling Influenza Incidence With Centers for Disease Control and Prevention Web Traffic Data: Demonstration Using a Novel Dataset
Source: J Med Internet Res. 2020 Jul 3;22(7):e14337. doi: 10.2196/14337 (PMC7367534; doi:10.2196/14337)
Supplement: Multimedia Appendix 4 [file jmir_v22i7e14337_app4.xls]

## Sheet: StateILI
	ca	me	mo	nc	nj	nm	tx	wi
0	1.8	2.6	1.78	8.88	5.3	7.1	11.93	4.2
1	5.3	1.44	5.6	5.03	4.71	5.3	9.76	4.1
2	5.2	2.19	5.73	3.63	6.53	4.6	9.61	3.7
3	4.7	1.94	6.29	3.18	5.9	4.8	9.73	3.3
4	6.2	0.86	4.83	2.48	5.35	6	9.96	2.9
5	3.6	1.33	5.2	2.06	5.19	5.2	8.3	2.8
6	4.1	0.46	3.5	1.43	3.84	3.8	6.32	1.8
7	3.9	0.38	3.39	1.2	4.73	3.6	5.21	1.6
8	4.8	0.29	2.78	1.29	3.21	3.3	4.97	1.5
9	3.5	0.21	2.63	1.26	3.18	3	4.65	0.8
10	3.6	0.03	2.48	1.35	3.54	2.2	4.85	1.3
11	2.5	0.06	1.95	1.54	2.07	2.2	3.62	0.8
12	2.3	0.23	2.09	0.86	2.36	1.8	3.73	1
13	2	0.17	1.47	1.41	2.88	1.6	3.78	0.8
14	2	0.23	1.73	1.21	1.7	1.5	4.17	0.6
15	1.9	1.13	0.25	1	0.92	1.2	3.29	0.6
16	0.9	0.08	1.16	0.94	0.99	1.5	3.92	0.5
17	1.4	0.18	0.95	0.67	0.92	1.3	2.94	0.4
18	1.1	0.59	0	0.24	0.56	1.3	2.73	0.3
19	1	0.06	0.58	0.24	0.37	1.4	3.21	0.2
20		0.51		0.25	0.19	1.3	2.81	0.2
21							2.61
22							2.71
23							2.89
24							2
25							3.16
26							2.66
27							2.78
28							2.65
29							2.62
30							2.28
31							2.28
32							2.18
33							2.62
34							2.93
35							2.56
36							4.31
37							4.43
38							4.37
39					0.91		4.63
40		1.26	1.01	0.35	0.88	1.8	3.82	0.8
41	0.8	0.81	1.56	0.86	1.43	1.7	4.22	1.1
42	1	1.11	1.25	0.74	1.13	1.7	4.19	0.7
43	0.8	0.78	1.78	0.73	1.89	1.8	3.78	1
44	1.1	0.36	1.34	0.82	1.59	2	4.25	1
45	2.1	0.09	1.63	0.89	2.25	2	5.19	1.1
46	1.2	0.31	1.7	0.99	0.7	2.5	5.24	0.8
47	2.1	0.17	1.83	0.87	1.5	2.4	5.59	1.1
48	1.3	1.32	1.93	1.45	2.5	2.4	7.02	1.2
49	2	1.04	2.75	1.23	1.28	2.5	8.17	1.1
50	2.5	1.01	2.9	1.47	1.02	2.7	9.25	1.8
51	2.6	1.19	5.33	2.07	2	2.6	8.77	1.4
52	3.4	1.33	7.18	4.74	1.82	6.2	13.5	2.61
53	5.2	1.4	7.06	3.91	3.22	7	11.99	2.2
54	4.5	0.98	5.09	2.7	2.06	5.9	9.68	2.2
55	4.3	1.57	4.11	3.25	3.19	5.6	7.25	2.3
56	5	1.76	6.04	2.18	2.67	4.6	7.22	2.6
57	4.6	2.34	3.66	2.9	4.08	4.2	7.02	1.6
58	4.6	1.98	2.92	1.76	3.6	3.4	6.31	2.6
59	3.7	2.2	2.57	2.06	2.8	4.4	6.01	2
60	3.7	2.24	1.74	1.43	2.62	3	5.8	2.3
61	2.9	1.95	2.23	1.44	2.31	2.4	5.13	2.5
62	3.2	1.39	1.55	1.32	2.15	2.1	5.75	2.2
63	3.3	1.31	1.91	1.14	1.88	2.1	5.6	2
64		1.33	1.4	1.14	2.21	2.3	5.24	2.3
65		1.32	1.59	0.96	3.63	2.1	5.27	1.9
66		1.34	1.94	0.93	2.7	2	5.11	1.5
67		1.29	1	1.02	3.43	2.2	4.84	1.9
68		0.96	1.21	1.39	2.38	1.8	5.13	2.3
69		1.12	0.93	0.81	1.37	1.8	5.44	1.9
70		0.96	1.03	1.1	2.14	1.8	4.32	1.7
71		1.1	1.25	0.74	2	1.6	4.72	2.1
72		1.38	0.72	0.63	2.17	1.7	4.54	1.8
73					1.88		4.78
74					2.65		4.47
75					2.37		3.9
76					2.35		4
77							3.99
78							3.71
79							3.55
80							3.86
81							3.95
82							3.17
83							3.19
84							2.59
85							2.4
86							2.81
87							2.87
88							2.91
89							4.4
90							4.18
91							4.75
92	1.9	1.07	0.39	0.55	1.47	1.3	4.12
93	2.1	1.46	1.04	0.65	2.22	1.1	3.96	0.7
94	2	1.1	1.64	0.49	1.89	1.8	4.03	0.7
95	1.9	1.35	1.54	0.78	2.15	1.7	4.22	1
96	2.1	1.33	0.73	0.92	2.16	1.5	4.49	1.9
97	2.2	0.83	1.52	0.96	2.44	1.8	4.17	2.2
98	2.6	1.71	1.53	0.95	2.01	1.3	3.21	2.3
99	2.5	1	1.23	0.93	1.04	1.7	6.62	2.4
100	2.5	1.72	2.97	2.06	2.45	1.9	7.01	2.2
101	1.9	1.47	2.88	1.77	2.45	2.1	8.12	1.8
102	2.3	1.67	6.78	2.99	5.57	2.3	10.47	1.5
103		1.42	6.22	4.59	2.34	3.9	14.67	4.2
104	4.7	1.79	9.04	8.65	5.13	6.2	8.49	5.6
105	4.6	2.11	8.52	7.65	3.73	5.6	12.83	7.3
106	4.1	2.33	5.44	3.79	3.68	4	11.57	5.7
107	3.8	3.13	4.51	3.7	3.33	4.1	11.97	3.7
108	4.9	4.22	5.82	4.64	6.17	4.3	10.78	3.3
109	4.3	5.56	7.2	3.48	4.51	3.9	9	2.7
110	4.7	3.09	3.69	3.27	4.89	3.6	9.45	2.4
111	3.4	1.82	3.17	3.1	3.56	3.5	8.43	2.8
112	3.7	2.16	2.97	3.29	3.85	2.5	8.2	2.6
113	2.4	0.93	2.67	2.97	3.75	2.7	7.44	2.3
114	2.4	2.35	3.3	2.08	2.65	2.4	7.37	2.6
115	2.3	1.84	2.41	1.84	1.06	2.6	7.61	2.7
116	2.2	1.64	2.71	1.63	2.9	2.5	6.19	2.6
117	1.8	1.47	2.77	1.42	2.5	2	5.57	2.7
118	1.5	1.42	2.45	1.34	1.92	1.9	6.47	2.2
119	2.6	2.14	2.17	0.98	1.95	1.5	6.28	2.2
120	1.6	0.23	1.25	1.08	1.66	1.5	3.38	2.4
121	1.5	1.28	1.57	0.69	2.03	1.5	4.13	2.1
122	1.1	0.9	2.08	0.87	1.63	1.5	3.63	2.3
123	1.5	1.26	1.2	1.02	1.85	1.4	3.59	2.3
124	2.4	0.71	1.38	0.58	1.43	1.7	3.13	2.1
125	1.4	1.24	0.92	0.08	1.16	1.5	5.07	2.4
126							4.56
127							3.56
128							4.1
129							4.23
130							3.86
131							4.53
132							3.38
133							3.17
134							3.49
135							4.2
136							3.27
137							2.95
138							3.68
139							3.36
140							4
141							5.03
142							4.98
143							5.87
144				1.46		5.9
145	0.5	0.47	1.78	0.84	1.29	1	4.18	2
146	1.5	1.16	2.27	1.29	1.13	1.1	3.59	1.8
147	0.8	1.31	2.9	1.24	0.9	1.1	4.54	1.9
148	0.9	1.59	1.11	1.41	0.66	1.2	4.83	1.6
149	1	1.22	2.14	1.18	1	1.2	4.39	1.7
150	1.8	1.76	3.61	0.97	0.46	1.5	4.25	1.5
151	1.1	1.05	2.08	1.17	3.14	1.6	5.26	1.7
152	1	0.76	2.45	1.56	3.31	2.2	5.64	2
153	1.9	1.31	1.37	1.56	3.24	1.1	5.97	1.6
154	1.9	1.51	1.54	1.54	3.42	1.7	6.48	1.8
155		0.34	1.94	1.79	4.58	1.9	6.96	1.7
156	3	0.56	2.94	2.76	4.73	2.2	6.88	1.9
157	3.7	1.89	2.32	2.68	4.98	2	6.89	1.8
158	1.3	0.86	1.93	1.6	4.72	1.6	6.45	1.8
159	1.2	1.28	1.49	1.77	3.89	1.9	4.75	1.5
160	1.6	1.15	2.06	1.9	4.1	2.5	5.59	2
161	1.6	1.12	2.02	1.56	3.5	2.4	6.31	1.3
162	2.3	1.54	1.49	1.65	3.84	2.7	6.07	1.5
163	4.7	0.21	2.56	2.2	5.81	3.8	6.99	1.7
164	4	1.07	2.9	3.18	5.28	4	7.55	2.2
165	3.7	0.09	2.84	4.29	5.26	4.2	6.02	2.6
166	3.8	1.39	3.47	4.08	6.2	5.2	5.75	3
167	3.2	0.57	3.4	3.93	7.37	4.4	5.48	3.3
168	3.3	0.16	3.03	4.08	5.55	4.7	5.19	2.7
169	3	1.83	3.22	3.73	5.11	4	4.8	2.6
170	1.8	1.83	3.14	3.3	4.86	3.6	4.97	2.9
171	1.4	0.45	2.05	2.84	4	2.6		2.2
172	1.5	1.7	2.04	2.53	4.35	1.9		1.8
173	1.7	1.2	1.77	2.83	3.93	1.7		2.1
174	1.1	1.04	1.64	2.29	3.92	1.6		1.9
175	2.4	1.07	1.37	2.24	3.57	1.4		1.6
176	1.7	0.97	0.92	1.73	3.19	1.6
177	0.9	0.81	0.94	2.07	3.19	1.4
